# Supplementary material for: IL-17–producing γδ T cells in the tumor microenvironment promote radioresistance in mice
Source: J Clin Invest. 2025 Oct 7;135(24):e193945. doi: 10.1172/JCI193945 (PMC12700543; doi:10.1172/JCI193945)
Supplement: Supporting data values [file jci-135-193945-s022.xlsx]

## Sheet: Fig. 1G
Ctrl	2Gy-24h	2Gy-96h	10Gy-24h	10Gy-96h
0.42	0.32	1.11	0.85	1.76
0.32	0.6	0.91	0.27	0.95
0.38	0.45	0.63	0.098	1.74
0.56	0.61	0.5	0.48	1.76
0.51	0.36	0.63	0.072	1.58
0.33	0.43	0.49	0.36	1.59

## Sheet: Fig. 1H
Ctrl	2Gy-24h	2Gy-96h	10Gy-24h	10Gy-96h
0.089936	0.154589	0.24612	0.060268	0.230668
0.108475	0.133038	0.202673	0.044749	0.162617
0.073501	0.089463	0.184211	0.117936	0.295798
0.086957	0.197411	0.18797	0.034783	0.217331
0.204	0.149378	0.1121	0.157895	0.644809
0.120879	0.162264	0.190661

## Sheet: Fig. 1I
Time(days)	WT Ctrl								TCRδ-/- Ctrl						WT RT								TCRδ-/- RT
0	34.1059	37.9145	68.786	56.6732	71.8786	61.5239	75.2205	49.4416	54.5081	106.376	60.3595	56.3176	105.004	29.6784	62.3651	60.5123	79.231	43.8592	35.7311	107.737	43.5257	48.6971	69.0556	52.0243	27.3872	55.696	95.3655	45.5518	105.147	35.3105
2	74.1565	102.37	97.8145	91.893	76.0356	75.2205	111.644	71.6167	124.694	87.94	74.0508	52.756	101.973	75.8023	75.6008	75.4716	144.211	58.7025	56.1427	51.7526	75.4781	81.431	78.8027	83.3994	61.4226	64.4322	84.0581	59.718	60.4654	59.8175
4	199.973	100.452	85.2902	192.307	111.733	77.6798	167.613	172.505	174.18	143.811	116.758	67.968	165.918	143.625	138.721	101.929	109.2	66.434	45.9134	75.8293	120.887	85.3931	65.1551	84.564	68.5266	88.3004	87.9217	65.6669	84.774	70.5672
6	241.08	178.383	150.909	186.157	278.535	204.346	190.01	171.492	254.127	121.035	228.255	231.306	129.683	190.186	85.56	269.291	112.691	197.238	107.404	63.1927	117.311	103.913	61.8282	103.156	106.007	96.6712	104.472	56.5298	94.5842	83.6038
8	409.019	405.425	515.507	236.92	197.962	212.815	278.447	248.295	322.23	330.953	116.436	298.253	310.569	458.544	147.982	85.0408	323.978	96.8731	218.551	235.067	256.329	228.152	159.556	96.9778	131.155	119.061	159.332	100.258	70.4082	120.327
10	948.13	449.116	282.812	392.463	299.412	552.49	474.676	265.285	652.206	391.414	781.138	165.954	337.817	333.391	104.293	268.992	333.274	436.11	173.335	142.338	203.283	262.249	109.246	141.727	115.505	119.544	199.276	175.338	143.716	74.55

## Sheet: Fig. 1J
days after innoculation		WT Ctrl	TCRδ-/- Ctrl	WT RT	TCRδ-/- RT
Starting Date	Ending Date
16-Oct-2023	10-Nov-2023	1
16-Oct-2023	13-Nov-2023	1
16-Oct-2023	15-Nov-2023	1
16-Oct-2023	15-Nov-2023	1
16-Oct-2023	16-Nov-2023	1
16-Oct-2023	18-Nov-2023	1
16-Oct-2023	20-Nov-2023	1
16-Oct-2023	21-Nov-2023	1
16-Oct-2023	12-Nov-2023		1
16-Oct-2023	14-Nov-2023		1
16-Oct-2023	16-Nov-2023		1
16-Oct-2023	17-Nov-2023		1
16-Oct-2023	18-Nov-2023		1
16-Oct-2023	22-Nov-2023		1
16-Oct-2023	16-Nov-2023			1
16-Oct-2023	18-Nov-2023			1
16-Oct-2023	21-Nov-2023			1
16-Oct-2023	24-Nov-2023			1
16-Oct-2023	26-Nov-2023			1
16-Oct-2023	27-Nov-2023			1
16-Oct-2023	28-Nov-2023			1
16-Oct-2023	30-Nov-2023			1
16-Oct-2023	20-Nov-2023				1
16-Oct-2023	23-Nov-2023				1
16-Oct-2023	27-Nov-2023				1
16-Oct-2023	30-Nov-2023				1
16-Oct-2023	5-Dec-2023				1
16-Oct-2023	9-Dec-2023				1
16-Oct-2023	11-Dec-2023				1
16-Oct-2023	15-Dec-2023				1

## Sheet: Fig. 1K
Time(days)	WT Ctrl								TCRδ-/- Ctrl								WT RT								TCRδ-/- RT
0	65.7823	84.0244	76.5584	56.6732	106.038	61.5239	75.2205	49.4416	54.5081	71.8321	60.3595	56.3176	105.004	48.4564	76.1196	51.2627	62.3651	60.5123	79.231	43.8592	69.1744	76.4847	87.1808	48.6971	69.0556	93.1139	55.3038	55.696	95.3655	45.5518	91.7807	35.3105
2	87.5568	173.493	136.088	135.186	77.4506	85.3171	99.201	61.8757	72.5747	97.6666	154.282	118.704	69.9669	85.3226	124.577	89.8621	64.0872	53.1419	105.846	77.4199	121.855	83.6999	78.7127	52.8735	52.0668	78.1147	96.1252	101.673	45.0302	63.6679	41.7874	69.198
4	220.621	160.194	255.743	242.455	259.839	138.157	90.7369	138.474	105.37	186.424	195.794	196.05	240.019	217.876	164.443	111.732	175.438	90.1695	202.116	168.226	135.232	65.7044	79.3163	64.1272	62.6495	93.6737	46.173	53.841	130.696	95.5916	78.5489	87.425
6	396.962	298.661	268.241	374.203	167.258	310.442	180.282	269.24	420.098	276.098	236.697	185.914	210.589	292.64	256.534	241.73	144.318	127.534	220.547	273.351	205.554	98.1488	125.34	82.469	100.321	92.3748	77.1719	94.1259	136.173	140.361	91.0728	60.0913
8	479.359	288.799	472.505	560.79	148.313	605.933	483.167	272.278	644.644	196.629	324.825	423.158	221.9	492.796	645.442	181.327	95.0462	249.163	179.535	316.279	181.229	277.889	146.898	175.887	84.7195	80.2762	115.76	160.821	116.453	100.432	65.6863	144.353
10	674.976	571.533	290.982	730.355	534.356	763.017	746.049	351.6	460.259	525.546	311.66	652.087	389.431	617.233	543.921	383.982	128.716	274	173.862	393.762	318.784	263.478	298.263	205.575	93.6949	294.462	116.566	106.432	62.4732	121.249	84.3415	98.664

## Sheet: Fig. 1L
days after innoculation		WT Ctrl	TCRδ-/- Ctrl	WT RT	TCRδ-/- RT
Starting Date	Ending Date
18-Nov-2023	9-Dec-2023	1
18-Nov-2023	9-Dec-2023	1
18-Nov-2023	11-Dec-2023	1
18-Nov-2023	11-Dec-2023	1
18-Nov-2023	12-Dec-2023	1
18-Nov-2023	14-Dec-2023	1
18-Nov-2023	16-Dec-2023	1
18-Nov-2023	19-Dec-2023	1
18-Nov-2023	9-Dec-2023		1
18-Nov-2023	11-Dec-2023		1
18-Nov-2023	13-Dec-2023		1
18-Nov-2023	14-Dec-2023		1
18-Nov-2023	15-Dec-2023		1
18-Nov-2023	18-Dec-2023		1
18-Nov-2023	20-Dec-2023		1
18-Nov-2023	21-Dec-2023		1
18-Nov-2023	16-Dec-2023			1
18-Nov-2023	17-Dec-2023			1
18-Nov-2023	19-Dec-2023			1
18-Nov-2023	20-Dec-2023			1
18-Nov-2023	22-Dec-2023			1
18-Nov-2023	25-Dec-2023			1
18-Nov-2023	29-Dec-2023			1
18-Nov-2023	31-Dec-2023			1
18-Nov-2023	19-Dec-2023				1
18-Nov-2023	23-Dec-2023				1
18-Nov-2023	28-Dec-2023				1
18-Nov-2023	30-Dec-2023				1
18-Nov-2023	1-Jan-2024				1
18-Nov-2023	6-Jan-2024				1
18-Nov-2023	9-Jan-2024				1
18-Nov-2023	13-Jan-2024				1

## Sheet: Fig. 2D
Ctrl	RT
27.1	23.9
14.8	29.4
26.9	28.9
21.3	29.9
23.7	33.8
17.7	38

## Sheet: Fig. 2E
Ctrl	RT
11.2	9.27
12.5	11.8
11.6	11.9
9.33	9.21
10.9	12.1
9.51	11.2

## Sheet: Fig. 2F
Ctrl	10Gy-24h	10Gy-96h	10Gy-1w
23.6	11.7	15.7	19.4
7.15	4.82	39.2	11
16.8	19.2	27	7.84
14.7	4.55	31.4	3.13
15.6	4.49	44.1	3.08
9.62	7.45	17	6.04
			9.46

## Sheet: Fig. 2G
Ctrl	10Gy-24h	10Gy-96h	10Gy-1w
2.4	1.96	1.51	1.03
1.72	1.92	4.1	0.87
2.67	1.26	7.53	0.6
2.29	3.37	6.27	1.37
4.78	1.81	4.54	1.07
0.69	0.81	3.61	1.56
	3.21	1.68	0.52

[truncated: 76 more sheets: Fig. 2H, Fig. 2I, Fig. 2J, Fig. 2K, Fig. 3D, Fig. 3E, Fig. 3F, Fig. 3G, Fig. 3H, Fig. 3K, Fig. 3L, Fig. 3M, Fig. 4A, Fig. 4B, Fig. 4C, Fig. 4F, Fig. 4G, Fig. 5A, Fig. 5B, Fig. 5C …]
